# Supplementary material for: Ursolic acid reverses liver fibrosis by inhibiting NOX4/NLRP3 inflammasome pathways and bacterial dysbiosis
Source: Gut Microbes. 2021 Sep 16;13(1):1972746. doi: 10.1080/19490976.2021.1972746 (PMC8451456; doi:10.1080/19490976.2021.1972746)
Supplement: Supplemental Material [file KGMI_A_1972746_SM9264.zip]

Archive with 6 entries (5 files):
- Supplementary information/
- Supplementary information/Supplementary Figure 1.tif
- Supplementary information/Supplementary Figure 2.tif
- Supplementary information/Supplementary Figure 3.tif
- Supplementary information/Supplementary Figure 4.tif
- Supplementary information/Supplementary table 1.docx
